# Supplementary material for: Singular Olive Oils from a Recently Discovered Spanish North-Western Cultivar: An Exhaustive 3-Year Study of Their Chemical Composition and In-Vitro Antidiabetic Potential
Source: Antioxidants (Basel). 2022 Jun 23;11(7):1233. doi: 10.3390/antiox11071233 (PMC9311737; doi:10.3390/antiox11071233)
Supplement: Supplementary file 1 [file antioxidants-11-01233-s001.zip]

Archive with 1 entries (1 files):
- antioxidants-1774559-supplementary.pdf
